# Supplementary material for: Taxonomy and Phylogeny of Stipitate Stereoid Basidiomycetes from China
Source: J Fungi (Basel). 2026 May 31;12(6):400. doi: 10.3390/jof12060400 (PMC13302031; doi:10.3390/jof12060400)
Supplement: Supplementary file 1 [file jof-12-00400-s001.zip]

Archive with 3 entries (3 files):
- Supplementary Material S1 The bPTP species delimitation analysis of the genera Podoscypha, Cymatoderma, and Cladoderris .txt
- Supplementary Material S2 The bPTP species delimitation analysis of the genus Stereopsis  .txt
- Supplementary Material S3 Genetic distance  of the genera Podoscypha, Cymatoderma, and Cladoderris based on ITS+ nLSU.csv
