# Supplementary material for: Taxonomy and Phylogeny of Stipitate Stereoid Basidiomycetes from China
Source: J Fungi (Basel). 2026 May 31;12(6):400. doi: 10.3390/jof12060400 (PMC13302031; doi:10.3390/jof12060400)
Supplement: Supplementary file 1 [file jof-12-00400-s001.zip › Supplementary Material S1 The bPTP species delimitation analysis of the genera Podoscypha, Cymatoderma, and Cladoderris .txt]

# Max likilhood partition 
Species 1 (support = 1.000)
     JN649357_Podoscypha_involuta_subinvoluta

Species 2 (support = 1.000)
     JN649358_Podoscypha_involuta

Species 3 (support = 0.599)
     PQ415521_Cladoderris_perennis,PQ415522_Cladoderris_perennis,PQ415523_Cladoderris_perennis,JN649338_Cymatoderma_dendriticum,JN649339_Cymatoderma_dendriticum

Species 4 (support = 0.797)
     PQ415520_Cymatoderma_elegans,ON417155_Cymatoderma_elegans

Species 5 (support = 1.000)
     JN649342_Cymatoderma_pallens

Species 6 (support = 0.877)
     MH860836_Podoscypha_vespillonea,JN649368_Podoscypha_vespillonea

Species 7 (support = 1.000)
     MG356710_Podoscypha_gillesii

Species 8 (support = 0.960)
     JN649360_Podoscypha_multizonata,JN710581_Podoscypha_multizonata

Species 9 (support = 1.000)
     JN649359_Podoscypha_mellissii

Species 10 (support = 1.000)
     JN649365_Podoscypha_sp

Species 11 (support = 0.979)
     JQ675328_Podoscypha_parvula

Species 12 (support = 0.979)
     JQ675338_Podoscypha_parvula

Species 13 (support = 0.980)
     JQ675321_Podoscypha_nitidula

Species 14 (support = 0.910)
     JN649362_Podoscypha_petalodes_subsp_rosulata,OQ305833_Podoscypha_petalodes_subsp_cystidiata,OQ305832_Podoscypha_petalodes_subsp_cystidiata,PQ415525_Podoscypha_petalodes,JN649363_Podoscypha_petalodes_subsp_rosulata

Species 15 (support = 1.000)
     JQ675315_Podoscypha_fulvonitens

Species 16 (support = 1.000)
     JQ675316_Podoscypha_fulvonitens

Species 17 (support = 0.535)
     MK298400_Podoscypha_yunnanensis,MK298403_Podoscypha_yunnanensis

Species 18 (support = 0.899)
     OR347565_Podoscypha_guangxiensis,OR347573_Podoscypha_guangxiensis

Species 19 (support = 0.901)
     OR347558_Podoscypha_densidisca,OR347571_Podoscypha_densidisca,OR347570_Podoscypha_lactea,OR347569_Podoscypha_lactea

Species 20 (support = 0.499)
     JQ675332_Podoscypha_bolleana,JN649354_Podoscypha_bolleana,JQ675326_Podoscypha_disseminata,JN649355_Podoscypha_brasiliensis,JQ675311_Podoscypha_bubalina,OR340036_Podoscypha_infundibula,OR342113_Podoscypha_infundibula,PQ415524_Podoscypha_tropica,OQ305834_Podoscypha_tropica,PQ415528_Podoscypha_casiae,PQ415527_Podoscypha_casiae,PQ415526_Podoscypha_casiae

Species 21 (support = 0.823)
     JN649356_Podoscypha_elegans

Species 22 (support = 0.574)
     ON383384_Cymatoderma_caperatum

Species 23 (support = 0.574)
     MH211809_Cymatoderma_caperatum

Species 24 (support = 0.737)
     JN649364_Podoscypha_ravenelii

Species 25 (support = 0.583)
     JQ675320_Podoscypha_cristata,JN649367_Podoscypha_venustula,JN649366_Podoscypha_venustula

Species 26 (support = 0.551)
     JN649325_Abortiporus_biennis

Species 27 (support = 0.551)
     PQ415519_Abortiporus_biennis
