# Supplementary material for: Taxonomy and Phylogeny of Stipitate Stereoid Basidiomycetes from China
Source: J Fungi (Basel). 2026 May 31;12(6):400. doi: 10.3390/jof12060400 (PMC13302031; doi:10.3390/jof12060400)
Supplement: Supplementary file 1 [file jof-12-00400-s001.zip › Supplementary Material S2 The bPTP species delimitation analysis of the genus Stereopsis .txt]

# Max likilhood partition 
Species 1 (support = 0.942)
     JN649333_Clavulicium_macounii,JN649332_Clavulicium_macounii

Species 2 (support = 0.405)
     JX076810_Sistotrema_subconfluens,JX076811_Sistotrema_subconfluens,PQ653462_Sistotrema_confluens,PQ050701_Sistotrema_confluens

Species 3 (support = 0.846)
     PP809799_Phaeoclavulina_bicolor,PP809798_Phaeoclavulina_bicolor

Species 4 (support = 1.000)
     JN649369_Phaeoclavulina_abietina

Species 5 (support = 0.975)
     PP809803_Phaeoclavulina_jilinensis,PP809802_Phaeoclavulina_jilinensis

Species 6 (support = 0.895)
     PP809800_Phaeoclavulina_echinoflava,PP809801_Phaeoclavulina_echinoflava

Species 7 (support = 0.855)
     PP467360_Phaeoclavulina_macrospora,PP467359_Phaeoclavulina_macrospora

Species 8 (support = 1.000)
     KF218963_Sistotrema_luteoviride

Species 9 (support = 0.893)
     HQ680359_Clavulina_kunmudlutsa,HQ680358_Clavulina_kunmudlutsa

Species 10 (support = 0.962)
     OQ612508_Clavulicium_delectabile,MZ159671_Clavulicium_delectabile

Species 11 (support = 0.953)
     ON817194_Sistotrema_yunnanense,ON817195_Sistotrema_yunnanense

Species 12 (support = 1.000)
     JN649370_Stereopsis_radicans

Species 13 (support = 0.504)
     KC203495_Clavulicium_globosum,JN649331_Stereopsis_globosa

Species 14 (support = 1.000)
     JN649330_Stereopsis_globosa

Species 15 (support = 1.000)
     PQ758748_Sistotrema_sinense

Species 16 (support = 1.000)
     AY586682_Kavinia_himantia

Species 17 (support = 0.884)
     PV017449_Kavinia_himantia,PX411731_Kavinia_himantia

Species 18 (support = 0.979)
     GQ981506_Kavinia_alboviridis,GQ981505_Kavinia_alboviridis,OP022197_Kavinia_altoandina,OP022196_Kavinia_altoandina,MF377531_Kavinia_chacoserrana,AY463434_Kavinia_alboviridis

Species 19 (support = 0.841)
     MK705851_Clavariadelphus_amplus,MK705857_Clavariadelphus_amplus

Species 20 (support = 0.997)
     JN649372_Stereopsis_radicans

Species 21 (support = 0.900)
     PV190982_Stereopsis_buccinata,PV190983_Stereopsis_yunnanensis,NR_198372_Stereopsis_yunnanensis

Species 22 (support = 0.998)
     KF218967_Sistotrema_brinkmannii

Species 23 (support = 0.998)
     AF506473_Sistotrema_brinkmannii

Species 24 (support = 0.484)
     LC642048_Sistotrema_flavorhizomorphae,NR_178118_Sistotrema_flavorhizomorphae

Species 25 (support = 0.428)
     JN649348_Hydnum_repandum,NR_164553_Hydnum_repandum,MW980565_Hydnum_sphaericum,MW980563_Hydnum_sphaericum,MW980554_Hydnum_jussii,MW980553_Hydnum_jussii,MW980568_Hydnum_pallidocroceum,MW980569_Hydnum_pallidocroceum,PV329849_Hydnum_fulvostriatum,PV329850_Hydnum_fulvostriatum,PV329855_Hydnum_albomarginatum,PV329856_Hydnum_albomarginatum

Species 26 (support = 0.894)
     OR464380_Clavulina_cristata

Species 27 (support = 0.894)
     AM259213_Clavulina_cristata

Species 28 (support = 0.501)
     PV463560_Clavariadelphus_pseudoelongatus,PV463559_Clavariadelphus_pseudoelongatus

Species 29 (support = 0.733)
     MK705845_Clavariadelphus_elongates,PV463551_Clavariadelphus_elongatus,PV463561_Clavariadelphus_yunnanensis,MK705869_Clavariadelphus_yunnanensis

Species 30 (support = 0.494)
     MH979250_Clavariadelphus_pistillaris,MH281842_Clavariadelphus_pistillaris

Species 31 (support = 0.977)
     EU669210_Clavulina_castaneipes,EU669209_Clavulina_castaneipes

Species 32 (support = 0.887)
     MK564136_Clavulina_purpurascens,MK564137_Clavulina_purpurascens

Species 33 (support = 0.992)
     JX310378_Phaeoclavulina_abietina

Species 34 (support = 0.447)
     MH542551_Clavulina_mahiscolorata,MH542554_Clavulina_mahiscolorata

Species 35 (support = 0.843)
     MH542549_Clavulina_parvispora,NR_166245_Clavulina_parvispora

Species 36 (support = 0.501)
     MT055965_Phaeoclavulina_minutispora

Species 37 (support = 0.501)
     MT055969_Phaeoclavulina_minutispora

Species 38 (support = 0.769)
     PV463555_Clavariadelphus_ligula

Species 39 (support = 0.769)
     JN649329_Clavariadelphus_ligula
