# Supplementary material for: Taxonomy and Phylogeny of Stipitate Stereoid Basidiomycetes from China
Source: J Fungi (Basel). 2026 May 31;12(6):400. doi: 10.3390/jof12060400 (PMC13302031; doi:10.3390/jof12060400)
Supplement: Supplementary file 1 [file jof-12-00400-s001.zip › Supplementary Material S3 Genetic distance of the genera Podoscypha, Cymatoderma, and Cladoderris based on ITS+ nLSU.csv]

	JQ031130 Steccherinum ochraceum	PQ415526 Podoscypha casiae	JN649338 Cymatoderma dendriticum	JN649339 Cymatoderma dendriticum	JN649354 Podoscypha bolleana	JN649355 Podoscypha brasiliensis	JN649356 Podoscypha elegans	JN649359 Podoscypha mellissii	JN649360 Podoscypha multizonata	JN649362 Podoscypha petalodes subsp rosulata	JN649363 Podoscypha petalodes subsp rosulata	JN649364 Podoscypha ravenelii	JN649365 Podoscypha sp	JN649366 Podoscypha venustula	JN649367 Podoscypha venustula	OQ305833 Podoscypha petalodes subsp cystidiata	OQ305832 Podoscypha petalodes subsp cystidiata	OQ305834 Podoscypha tropica	MK298400 Podoscypha yunnanensis	MK298403 Podoscypha yunnanensis	PQ415525 Podoscypha petalodes	PQ415527 Podoscypha casiae	PQ415521 Cladoderris perennis	PQ415522 Cladoderris perennis	PQ415528 Podoscypha casiae	JN649357 Podoscypha involuta (subinvoluta)	JN649358 Podoscypha involuta	JN649368 Podoscypha vespillonea	JN649342 Cymatoderma pallens	JN649325 Abortiporus biennis	MH211809 Cymatoderma caperatum	ON383384 Cymatoderma caperatum	JQ675332 Podoscypha bolleana	JQ675311 Podoscypha bubalina	JQ675320 Podoscypha cristata	JQ675326 Podoscypha disseminata	JQ675316 Podoscypha fulvonitens	JQ675315 Podoscypha fulvonitens	MG356710 Podoscypha gillesii	JN710581 Podoscypha multizonata	JQ675338 Podoscypha parvula	JQ675328 Podoscypha parvula	MH860836 Podoscypha vespillonea	JQ675321 Podoscypha nitidula	ON417155 Cymatoderma elegans	PQ415520 Cymatoderma elegans	PQ415524 Podoscypha tropica	PQ415523 Cladoderris perennis	OR347558 Podoscypha densidisca
JQ031130 Steccherinum ochraceum
PQ415526 Podoscypha casiae	0.112
JN649338 Cymatoderma dendriticum	0.118	0.063
JN649339 Cymatoderma dendriticum	0.122	0.065	0.01
JN649354 Podoscypha bolleana	0.119	0.021	0.085	0.091
JN649355 Podoscypha brasiliensis	0.123	0.019	0.086	0.092	0.016
JN649356 Podoscypha elegans	0.127	0.024	0.08	0.085	0.034	0.029
JN649359 Podoscypha mellissii	0.138	0.052	0.094	0.093	0.05	0.055	0.051
JN649360 Podoscypha multizonata	0.124	0.052	0.053	0.063	0.078	0.071	0.076	0.085
JN649362 Podoscypha petalodes subsp rosulata	0.124	0.025	0.083	0.087	0.027	0.031	0.028	0.051	0.076
JN649363 Podoscypha petalodes subsp rosulata	0.125	0.025	0.084	0.091	0.032	0.03	0.03	0.051	0.08	0.003
JN649364 Podoscypha ravenelii	0.12	0.035	0.079	0.086	0.036	0.036	0.043	0.056	0.075	0.034	0.037
JN649365 Podoscypha sp	0.133	0.043	0.094	0.102	0.054	0.053	0.049	0.058	0.088	0.054	0.059	0.059
JN649366 Podoscypha venustula	0.126	0.031	0.078	0.083	0.039	0.034	0.037	0.053	0.073	0.033	0.035	0.027	0.055
JN649367 Podoscypha venustula	0.127	0.03	0.072	0.075	0.035	0.036	0.037	0.053	0.066	0.037	0.036	0.025	0.053	0.014
OQ305833 Podoscypha petalodes subsp cystidiata	0.135	0.025	0.092	0.094	0.03	0.033	0.03	0.058	0.079	0.002	0.004	0.034	0.059	0.035	0.039
OQ305832 Podoscypha petalodes subsp cystidiata	0.136	0.026	0.093	0.095	0.031	0.033	0.031	0.058	0.08	0.003	0.005	0.035	0.059	0.035	0.04	0.001
OQ305834 Podoscypha tropica	0.135	0.012	0.083	0.087	0.024	0.024	0.029	0.056	0.075	0.026	0.027	0.04	0.054	0.039	0.039	0.03	0.031
MK298400 Podoscypha yunnanensis	0.133	0.041	0.089	0.1	0.05	0.05	0.053	0.065	0.088	0.051	0.05	0.054	0.066	0.051	0.045	0.047	0.048	0.048
MK298403 Podoscypha yunnanensis	0.129	0.039	0.087	0.092	0.043	0.047	0.044	0.062	0.079	0.041	0.04	0.046	0.06	0.041	0.041	0.046	0.046	0.045	0.009
PQ415525 Podoscypha petalodes	0.256	0.069	0.19	0.19	0.072	0.073	0.066	0.115	0.164	0.006	0.008	0.057	0.12	0.065	0.079	0.007	0.008	0.068	0.107	0.1
PQ415527 Podoscypha casiae	0.15	0.001	0.098	0.099	0.023	0.022	0.027	0.067	0.084	0.028	0.029	0.042	0.059	0.041	0.042	0.03	0.031	0.019	0.057	0.051	0.056
PQ415521 Cladoderris perennis	0.125	0.064	0.015	0.024	0.087	0.088	0.083	0.094	0.058	0.086	0.089	0.083	0.094	0.077	0.073	0.093	0.094	0.081	0.092	0.087	0.19	0.101
PQ415522 Cladoderris perennis	0.126	0.064	0.015	0.023	0.087	0.088	0.083	0.094	0.058	0.086	0.089	0.083	0.094	0.077	0.073	0.093	0.094	0.082	0.092	0.087	0.19	0.101	0.001
PQ415528 Podoscypha casiae	0.123	0.001	0.076	0.081	0.023	0.019	0.023	0.051	0.072	0.023	0.026	0.036	0.047	0.033	0.033	0.025	0.026	0.015	0.043	0.036	0.054	0.003	0.076	0.076
JN649357 Podoscypha involuta (subinvoluta)	0.142	0.115	0.097	0.103	0.118	0.122	0.121	0.138	0.1	0.122	0.123	0.12	0.134	0.121	0.116	0.128	0.129	0.127	0.129	0.125	0.374	0.166	0.098	0.098	0.122
JN649358 Podoscypha involuta	0.143	0.098	0.1	0.101	0.11	0.112	0.114	0.132	0.1	0.113	0.114	0.112	0.131	0.108	0.109	0.127	0.128	0.122	0.123	0.121	0.277	0.144	0.098	0.098	0.109	0.071
JN649368 Podoscypha vespillonea	0.141	0.102	0.1	0.102	0.113	0.117	0.109	0.133	0.094	0.118	0.119	0.119	0.129	0.116	0.115	0.131	0.132	0.127	0.129	0.122	0.291	0.146	0.096	0.096	0.114	0.112	0.101
JN649342 Cymatoderma pallens	0.137	0.081	0.066	0.067	0.089	0.089	0.083	0.102	0.064	0.09	0.09	0.08	0.096	0.086	0.085	0.093	0.094	0.089	0.099	0.092	0.208	0.115	0.062	0.061	0.087	0.11	0.111	0.112
JN649325 Abortiporus biennis	0.124	0.065	0.057	0.065	0.081	0.081	0.081	0.092	0.055	0.083	0.084	0.079	0.098	0.078	0.08	0.087	0.088	0.082	0.092	0.087	0.179	0.09	0.061	0.061	0.077	0.112	0.101	0.108	0.074
MH211809 Cymatoderma caperatum	0.235	0.173	0.193	0.187	0.174	0.197	0.204	0.222	0.191	0.202	0.207	0.198	0.226	0.203	0.207	0.202	0.205	0.196	0.22	0.209	0.205	0.188	0.181	0.181	0.189	0.368	0.273	0.278	0.278	0.208
ON383384 Cymatoderma caperatum	0.223	0.168	0.196	0.182	0.161	0.183	0.188	0.201	0.187	0.193	0.186	0.186	0.208	0.19	0.197	0.188	0.192	0.174	0.221	0.201	0.191	0.172	0.175	0.175	0.172	0.361	0.26	0.281	0.277	0.208	0.03
JQ675332 Podoscypha bolleana	0.251	0.057	0.197	0.191	0.016	0.032	0.076	0.115	0.169	0.076	0.081	0.079	0.121	0.075	0.078	0.072	0.074	0.054	0.122	0.105	0.072	0.041	0.175	0.175	0.038	0.374	0.272	0.281	0.215	0.185	0.177	0.16
JQ675311 Podoscypha bubalina	0.259	0.051	0.196	0.195	0.04	0.009	0.069	0.118	0.162	0.073	0.079	0.079	0.123	0.073	0.081	0.072	0.073	0.056	0.132	0.114	0.071	0.039	0.176	0.176	0.036	0.38	0.267	0.283	0.213	0.177	0.182	0.166	0.021
JQ675320 Podoscypha cristata	0.263	0.077	0.184	0.184	0.07	0.068	0.08	0.113	0.161	0.068	0.066	0.044	0.124	0.026	0.04	0.063	0.065	0.073	0.123	0.103	0.06	0.067	0.177	0.177	0.07	0.362	0.253	0.298	0.212	0.186	0.189	0.17	0.064	0.066
JQ675326 Podoscypha disseminata	0.255	0.057	0.199	0.193	0.03	0.04	0.084	0.118	0.171	0.077	0.083	0.084	0.132	0.074	0.083	0.076	0.078	0.058	0.123	0.099	0.076	0.041	0.177	0.177	0.038	0.378	0.277	0.283	0.212	0.19	0.186	0.17	0.013	0.029	0.069
JQ675316 Podoscypha fulvonitens	0.303	0.15	0.253	0.257	0.127	0.129	0.132	0.178	0.215	0.141	0.144	0.144	0.163	0.155	0.167	0.141	0.143	0.147	0.185	0.179	0.141	0.133	0.237	0.237	0.133	0.4	0.355	0.312	0.256	0.232	0.22	0.185	0.127	0.127	0.148	0.142
JQ675315 Podoscypha fulvonitens	0.32	0.152	0.24	0.24	0.157	0.166	0.146	0.22	0.226	0.149	0.151	0.155	0.187	0.151	0.155	0.141	0.144	0.151	0.188	0.186	0.153	0.147	0.239	0.239	0.145	0.427	0.34	0.34	0.269	0.232	0.204	0.172	0.159	0.162	0.146	0.176	0.096
MG356710 Podoscypha gillesii	0.175	0.104	0.131	0.131	0.131	0.134	0.124	0.142	0.127	0.132	0.135	0.136	0.144	0.125	0.129	0.133	0.134	0.125	0.147	0.138	0.297	0.15	0.124	0.124	0.124	0.114	0.134	0.089	0.138	0.13	0.279	0.272	0.268	0.274	0.278	0.276	0.356	0.337
JN710581 Podoscypha multizonata	0.122	0.054	0.053	0.054	0.071	0.071	0.071	0.081	0.002	0.073	0.072	0.071	0.081	0.066	0.063	0.081	0.082	0.077	0.08	0.077	0.165	0.088	0.05	0.05	0.068	0.096	0.101	0.092	0.063	0.052	0.185	0.175	0.162	0.157	0.153	0.164	0.227	0.231	0.123
JQ675338 Podoscypha parvula	0.229	0.053	0.162	0.163	0.066	0.066	0.087	0.119	0.177	0.074	0.074	0.067	0.114	0.096	0.085	0.074	0.076	0.087	0.114	0.111	0.074	0.076	0.169	0.169	0.074	0.263	0.235	0.236	0.187	0.153	0.153	0.14	0.066	0.066	0.077	0.069	0.108	0.114	0.247	0.18
JQ675328 Podoscypha parvula	0.285	0.073	0.228	0.229	0.121	0.119	0.119	0.17	0.2	0.079	0.075	0.101	0.168	0.108	0.119	0.07	0.072	0.098	0.164	0.143	0.074	0.095	0.219	0.219	0.095	0.386	0.327	0.333	0.246	0.234	0.206	0.191	0.115	0.112	0.092	0.118	0.182	0.183	0.317	0.2	0.089
MH860836 Podoscypha vespillonea	0.34	0.241	0.264	0.261	0.265	0.279	0.259	0.323	0.257	0.282	0.285	0.291	0.3	0.28	0.293	0.292	0.295	0.281	0.319	0.287	0.282	0.26	0.227	0.227	0.242	0.401	0.282	0.023	0.314	0.293	0.271	0.273	0.248	0.251	0.287	0.255	0.307	0.338	0.183	0.251	0.236	0.304
JQ675321 Podoscypha nitidula	0.189	0.009	0.144	0.144	0.032	0.032	0.048	0.065	0.14	0.034	0.034	0.03	0.065	0.052	0.052	0.034	0.037	0.045	0.068	0.065	0.034	0.04	0.129	0.129	0.037	0.222	0.2	0.195	0.148	0.118	0.088	0.048	0.032	0.032	0.038	0.034	0.077	0.077	0.202	0.144	0.034	0.048	0.195
ON417155 Cymatoderma elegans	0.293	0.201	0.275	0.277	0.256	0.249	0.262	0.269	0.276	0.272	0.27	0.279	0.274	0.262	0.254	0.272	0.274	0.245	0.286	0.277	0.265	0.24	0.28	0.282	0.249	0.377	0.328	0.328	0.307	0.259	0.17	0.145	0.254	0.254	0.256	0.259	0.304	0.305	0.336	0.254	0.223	0.302	0.339	0.188
PQ415520 Cymatoderma elegans	0.298	0.216	0.282	0.266	0.257	0.262	0.254	0.279	0.267	0.275	0.274	0.283	0.273	0.251	0.264	0.282	0.284	0.255	0.3	0.277	0.275	0.25	0.257	0.259	0.23	0.38	0.339	0.334	0.313	0.262	0.185	0.151	0.235	0.235	0.257	0.24	0.317	0.311	0.308	0.258	0.222	0.3	0.313	0.188	0.024
PQ415524 Podoscypha tropica	0.27	0.051	0.181	0.183	0.07	0.071	0.087	0.107	0.169	0.092	0.097	0.089	0.118	0.09	0.092	0.088	0.089	0.042	0.118	0.096	0.088	0.049	0.158	0.158	0.043	0.39	0.276	0.3	0.219	0.185	0.188	0.169	0.053	0.059	0.083	0.055	0.148	0.156	0.267	0.164	0.088	0.117	0.264	0.045	0.279	0.258
PQ415523 Cladoderris perennis	0.297	0.138	0.039	0.052	0.192	0.2	0.183	0.207	0.16	0.191	0.197	0.192	0.207	0.176	0.17	0.195	0.197	0.173	0.217	0.198	0.19	0.171	0.001	0	0.16	0.353	0.264	0.253	0.173	0.174	0.181	0.175	0.175	0.176	0.177	0.177	0.237	0.239	0.283	0.142	0.169	0.219	0.227	0.129	0.282	0.259	0.158
OR347558 Podoscypha densidisca	0.153	0.035	0.1	0.099	0.048	0.05	0.043	0.069	0.09	0.044	0.043	0.057	0.068	0.048	0.048	0.044	0.045	0.036	0.059	0.055	0.096	0.05	0.098	0.098	0.041	0.146	0.14	0.143	0.098	0.102	0.201	0.184	0.1	0.105	0.092	0.1	0.184	0.194	0.14	0.089	0.113	0.132	0.307	0.076	0.297	0.307	0.092	0.207
OR347571 Podoscypha densidisca	0.148	0.039	0.103	0.102	0.044	0.045	0.039	0.067	0.088	0.039	0.04	0.052	0.064	0.046	0.048	0.04	0.041	0.035	0.055	0.051	0.079	0.047	0.098	0.098	0.038	0.146	0.144	0.14	0.096	0.093	0.199	0.181	0.088	0.091	0.084	0.088	0.188	0.19	0.143	0.09	0.102	0.132	0.296	0.065	0.286	0.294	0.083	0.201	0.008
OR347573 Podoscypha guangxiensis	0.158	0.043	0.113	0.118	0.057	0.066	0.062	0.082	0.099	0.06	0.06	0.066	0.08	0.052	0.056	0.059	0.059	0.051	0.058	0.054	0.118	0.06	0.113	0.113	0.048	0.152	0.158	0.153	0.111	0.104	0.2	0.191	0.121	0.137	0.102	0.127	0.2	0.196	0.164	0.097	0.126	0.154	0.327	0.086	0.272	0.284	0.106	0.245	0.055
OR347565 Podoscypha guangxiensis	0.158	0.047	0.119	0.121	0.061	0.067	0.064	0.08	0.099	0.061	0.062	0.067	0.082	0.056	0.059	0.061	0.062	0.054	0.062	0.056	0.125	0.064	0.117	0.117	0.051	0.144	0.154	0.148	0.111	0.1	0.205	0.183	0.13	0.145	0.111	0.136	0.203	0.205	0.16	0.101	0.131	0.165	0.336	0.091	0.278	0.289	0.11	0.26	0.055
OR340036 Podoscypha infundibula	0.141	0.031	0.096	0.098	0.031	0.033	0.04	0.071	0.086	0.041	0.04	0.05	0.062	0.044	0.046	0.04	0.041	0.027	0.064	0.057	0.092	0.036	0.091	0.091	0.027	0.14	0.133	0.137	0.108	0.092	0.207	0.184	0.056	0.059	0.078	0.055	0.144	0.181	0.139	0.085	0.077	0.122	0.269	0.045	0.273	0.255	0.06	0.179	0.054
OR342113 Podoscypha infundibula	0.139	0.03	0.094	0.096	0.028	0.031	0.037	0.069	0.083	0.039	0.037	0.047	0.061	0.042	0.044	0.039	0.04	0.026	0.062	0.053	0.092	0.034	0.091	0.091	0.027	0.138	0.131	0.135	0.106	0.091	0.207	0.18	0.058	0.061	0.07	0.056	0.144	0.181	0.139	0.083	0.077	0.118	0.278	0.045	0.261	0.264	0.062	0.185	0.053
OR347570 Podoscypha lactea	0.146	0.035	0.098	0.097	0.04	0.044	0.037	0.066	0.085	0.041	0.038	0.05	0.064	0.043	0.045	0.04	0.04	0.032	0.058	0.05	0.082	0.042	0.094	0.094	0.034	0.142	0.138	0.137	0.095	0.093	0.193	0.17	0.076	0.083	0.077	0.083	0.184	0.202	0.136	0.084	0.098	0.125	0.288	0.062	0.264	0.267	0.077	0.192	0.009
OR347569 Podoscypha lactea	0.147	0.035	0.099	0.099	0.041	0.044	0.039	0.067	0.087	0.041	0.041	0.051	0.065	0.043	0.046	0.039	0.04	0.032	0.059	0.053	0.084	0.042	0.094	0.094	0.034	0.144	0.139	0.139	0.094	0.093	0.193	0.174	0.075	0.081	0.086	0.082	0.184	0.192	0.135	0.085	0.098	0.128	0.283	0.062	0.281	0.263	0.075	0.189	0.009
PQ415519 Abortiporus biennis	0.122	0.063	0.053	0.057	0.082	0.079	0.082	0.088	0.052	0.082	0.085	0.078	0.096	0.075	0.075	0.088	0.089	0.08	0.09	0.086	0.179	0.091	0.047	0.046	0.071	0.105	0.099	0.108	0.065	0.019	0.181	0.168	0.16	0.154	0.167	0.165	0.238	0.233	0.125	0.045	0.154	0.209	0.261	0.121	0.25	0.223	0.155	0.12	0.092
[truncated: 8 more columns]
